# Supplementary material for: Sexual dimorphism of osteoclast reliance on mitochondrial oxidation of energy substrates in the mouse
Source: JCI Insight. 2023 Dec 22;8(24):e174293. doi: 10.1172/jci.insight.174293 (PMC10807709; doi:10.1172/jci.insight.174293)
Supplement: Supporting data values [file jciinsight-8-174293-s104.xlsx]

## Sheet: Figure 1
Figure 1C-E
Oleate oxidation rate				Glucose oxidation rate				Glutamine oxidation rate
BMM	preOC	OC		BMM	preOC	OC		BMM	preOC	OC
0.00485719	0.00463182	0.0087604		0.052547	0.111157	0.165341		0.0295694	0.0631962	0.0918888
0.004606	0.004902	0.008867		0.0448166	0.107723	0.160571		0.0274024	0.0633858	0.0861444
0.004493	0.004825	0.008358		0.0438381	0.105661	0.135663		0.0310069	0.0616097	0.0872819
				0.059289	0.098159	0.143855		0.0206274	0.0567678
Figure 1F
OCR									Figure 1G-I
Time (minutes)	BMM				OC				Basal OCR			ATP production			Spare OCR
1.30913	204.287	191.136	251.372	177.074	386.355	392.865	319.534		BMMs	OCs		BMMs	OCs		BMMs	OCs
7.77196	189.374	178.739	230.566	167.161	355.792	356.335	297.751		117.86	195.5		91.01	134.24		461.88	1167.23
14.2255	185.389	174.159	223.42	166.343	351.839	344.937	288.652		100.48	213.22		81.48	135.08		331.7	1106.27
20.774	98.1772	99.0764	108.748	89.069	223.238	214.294	183.211		143.85	154.08		119.37	112.25		571.6	754.33
27.2319	95.3706	95.8105	105.487	88.4023	217.599	209.855	176.398		93.69			81.64			381.28
33.6925	94.3805	92.6772	104.049	84.7014	228.361	208.958	169.395
40.2367	550.708	457.406	633.838	435.927	1551.99	1313.06	947.525
46.7063	619.104	432.825	717.663	448.458	1471.02	1446.61	1017.01
53.1717	647.268	505.86	795.024	547.619	1519.07	1451.2	1042.98
59.7167	69.2098	76.305	78.4751	75.3136	156.336	131.718	134.572
66.1857	69.0493	76.4024	81.2312	74.2078	178.141	160.248	142.453
72.6581	67.5323	73.6841	79.566	72.6496	181.928	169.299	144.103
Figure 1J									Figure 1K
ECAR
Time (minutes)	BMM				OC				ECAR
1.30913	57.1784	62.3474	84.4743	68.583	215.254	193.545	157.589		BMMs	OCs
7.77196	55.5467	61.6914	86.0459	67.14	219.124	185.598	153.769		56.512	227.022
14.2255	56.512	61.8482	90.685	67.9785	227.022	194.754	162.841		61.8482	194.754
20.774	91.2077	98.0058	149.906	104.249	308.301	273.633	239.689		90.685	162.841
27.2319	81.8179	86.2832	143.147	93.7408	300.224	270.529	232.21		67.9785
33.6925	85.2316	87.4398	143.891	94.6881	311.729	284.246	244.117
40.2367	94.9171	103.951	156.448	111.804	366.41	355.641	305.937
46.7063	104.312	103.282	156.526	112.006	365.055	348.835	310.384
53.1717	101.482	105.926	157.903	115.418	363.405	332.486	305.669
59.7167	85.2237	91.3019	147.464	95.151	332.233	286.948	249.468
66.1857	91.637	92.8573	150.093	103.014	325.085	292.159	258.419
72.6581	92.8598	93.602	151.483	105.232	315.74	286.147	260.969

## Sheet: Figure 2
Figure 2B-D
OC number						OC size							Nuclei/OC
BSA	25μM Ole	50μM Ole	100μM Ole			BSA	Oleate 25μM	Oleate 50μM	Oleate 100μM				BSA	25μM Ole	50μM Ole	100μM Ole
74	112	139	99			0.000346	0.001068	0.00729	0.007864				9	5	6	45
63	94	121	102			0.002427	0.001173	0.015588	0.018113				6	9	24	18
71	92	93	85			0.001369	0.001948	0.00348	0.006416				4	13	21	34
						0.000981	0.002881	0.007778	0.001865				3	7	7	28
						0.000279	0.002055	0.004016	0.007053				6	5	15	19
						0.000349	0.002643	0.002236	0.010582				3	19	19	11
						0.000404	0.003301	0.002795	0.004795				11	15	22	9
						0.001367	0.002243	0.004501	0.001755				12	17	27	27
						0.00083	0.002426	0.012408	0.013642				6	8	19	10
						0.000455	0.003506	0.003235	0.003002				3	19	8	26
						0.001715	0.004326	0.00136	0.008221				4	22	10	15
						0.001043	0.003301	0.004709	0.006798				3	25	7	31
						0.000365	0.003276	0.004887	0.004225				5	9	19	8
						0.000328	0.006403	0.002903	0.004834				14	14	22	26
						0.000424	0.001096	0.002138	0.004672				4	16	25	6
						0.000255	0.002694	0.002168	0.017516				6	12	18	7
						0.000269	0.00803	0.007864	0.004698				7	23	23	9
						0.00052	0.001104	0.018113	0.006503				11	21	26	17
						0.00038	0.004129	0.006416	0.004145				12	9	11	19
						0.000542	0.001213	0.001865	0.004197				3	11	14	23
							0.001352		0.004569				7	13	10	32
							0.007387		0.00757				6	24	25	24
							0.003854		0.005534				6	10	28	15
							0.001066						3	11	37	13
							0.001911						9	17	16	25
													8	19	28	27
													12	8	31	13
													15	11	15	12
													6	14	10	6
													9	21	15	9
													8	28	31	5
													5	8	21	8
													5	9	25	16
													4	15	28	5
													8	17	26	19
													5	13		24
													9	21		21
													5	18		24
													8	17
													4	14
													8
													5
													15
Figre 2E													13
RT-qPCR
Acp5					Nfatc1					CTSK					c-fos
BSA	25μM Ole	50μM Ole	100μM Ole		BSA	25μM Ole	50μM Ole	100μM Ole		BSA	25μM Ole	50μM Ole	100μM Ole		BSA	25μM Ole	50μM Ole	100μM Ole
0.883	2.126	1.577	1.661		1	1.38	1.296	1.525		0.919	1.758	1.501	1.779		1.069	1.453	1.546	2.092
1.076	1.805	1.685	1.522		0.994	1.33	1.29	1.259		0.962	1.714	1.901	1.326		0.936	1.502	1.51	1.356
1.053	1.835	1.676	1.625		1.084	1.411	1.255	1.489		1.13	1.851	1.531	1.623		0.999	1.544	1.523	1.971
Figure 2H-L
Charcoal
Acp5					Nfatc1				c-fos				CTSK
FBS	Charcoal	Char+Ole			FBS	Charcoal	Char+Ole		FBS	Charcoal	Char+Ole		FBS	Charcoal	Char+Ole
0.992	0.635	1.16			1.011	1.218	1.193		1.087	1.731	1.712		1.236	0.61	1.38
1.015	0.504	1.119			1.002	1.259	1.211		0.947	1.95	1.928		0.944	0.637	1.249
0.993	0.501	1.017			0.986	1.314	1.258		0.97	1.768	1.863		0.857	0.593	1.063
OCs number
FBS	Char	Char+ Oleate
124	6	124
120	10	137
131	4	119

## Sheet: Figure 3
Figure 3B-C
OC number									Cell number count (10^5)
EGFP+ BSA	EGFP+ Ole	sh#1+ BSA	sh#1+ Ole	sh#2+ BSA	sh#2+ Ole				shEGFP	sh#1	sh#2
62	96	39	29	46	48				2.6	3.3	3.2
58	103	45	42	41	44				2.8	3.1	3.1
75	105	47	46	36	39				3.1	2.8	2.7
RT-qPCR
CTSK
EGFP+ BSA	shRNA#1+BSA	shRNA#2+BSA	EGFP+ Ole	shRNA#1+Ole	shRNA#2+Ole
0.829	1.099	0.81	2.895	1.318	0.933
1.145	1.301	0.821	3.382	1.591	0.942
1.054	1.157	1.111	3.27	1.139	0.971
Nfatc1
EGFP+ BSA	shRNA#1+BSA	shRNA#2+BSA	EGFP+ Ole	shRNA#1+Ole	shRNA#2+Ole
1.129	0.817	0.834	1.359	0.849	0.842
0.916	0.822	0.691	1.412	0.955	0.664
0.966	0.754	1.022	1.438	0.786	0.783
Acp5
EGFP+ BSA	shRNA#1+BSA	shRNA#2+BSA	EGFP+ Ole	shRNA#1+Ole	shRNA#2+Ole
1.239	0.755	0.469	2.122	0.845	0.667
0.996	0.855	0.5	2.149	0.973	0.591
0.809	0.82	0.676	2.229	0.737	0.608

## Sheet: Figure 4
Figure 4A
RT-qPCR	Cpt1a KO efficiency
WT	cKO	dCKO
1.07773	0.370617	0.130399
0.974004	0.338916	0.105185
0.951978	0.32466	0.100203
Figure 4C-G
OC number					c-fos RT-qPCR					Nfatc1 RT-qPCR					ctsk				Acp5
WT	cKO	dCKO			WT	cKO	dCKO			WT	cKO	dCKO			WT	cKO	dCKO		WT	cKO	dCKO
118	56	32			1.07074	1.10964	0.688316			0.984544	0.591308	0.548977			1.10405	0.263665	0.171595		0.863938	0.346758	0.254723
104	59	28			1.07295	0.993534	0.869735			1.03216	0.654163	0.498182			0.95552	0.238028	0.152404		1.13524	0.399703	0.25349
95	69	35			0.870311	0.881584	0.973165			0.984491	0.616445	0.476498			0.947899	0.291575	0.121598		1.01889	0.42958	0.256139
Figure 4H-I
Oleate oxidation rate				ATP
WT	cKO	dCKO		WT	cKO	dCKO
0.0100053	0.00451058	0.00229394		0.171729	0.178255	0.166115
0.00782151	0.00400491	0.00224827		0.177137	0.166346	0.160439
0.00892082	0.00436646	0.00246591		0.182231	0.177058	0.158064
	0.0044402			0.180749	0.170174	0.152739
				0.181394	0.166091	0.159126
				0.182813	0.165762	0.164713
Fiugre 4J
OCR
TIME	WT							cKO							dCKO
1.30835	24.8941	26.7179	29.1175	25.7699	27.1269	26.9646	24.9118	21.8234	22.2691	22.842	23.4449	22.3366	22.3393	23.501	17.8922	17.5675	18.4757	17.0177	17.16	17.7511
7.76206	24.017	25.56	27.6621	24.6176	26.3061	25.6713	24.071	21.1039	21.4696	22.3474	22.6345	21.4254	21.723	22.526	16.909	16.9637	17.7444	16.2756	16.5489	17.1048
14.2202	23.6269	25.4544	27.1058	24.4364	26.2727	25.5074	23.9733	20.9064	21.3576	22.1963	22.5323	21.1506	21.4551	22.6009	16.6796	16.9394	17.5859	16.0748	16.4426	17.0217
20.7702	8.10622	9.93387	10.3166	8.24593	9.35344	10.1091	9.0364	10.5258	7.97881	8.86515	8.84169	7.1391	9.02724	8.78776	7.83563	5.85947	5.97163	5.98605	5.5141	7.66519
27.2343	8.50192	10.4486	10.8091	8.9806	9.97062	10.4582	9.43596	9.90175	8.29924	9.1136	8.91697	7.71615	8.91639	9.00628	7.98821	6.2467	6.44396	6.29207	6.06009	7.39525
33.6973	8.73428	10.6008	10.9888	9.21563	10.4033	10.7611	9.83699	9.7123	8.56888	9.22964	9.09829	7.87056	9.09615	9.2542	7.89545	6.4138	6.70542	6.1986	6.15459	7.4429
40.2402	32.223	34.886	43.0444	29.8504	37.0886	35.6143	38.2904	27.9777	27.7542	27.2818	30.8205	29.0006	33.2808	26.7393	32.0091	19.9765	28.9469	27.6887	21.6041	27.8184
46.704	32.5941	34.7198	35.8849	28.698	35.4639	32.8873	34.628	26.8158	24.5577	26.9653	28.8057	25.0235	29.0621	26.6368	25.9544	20.2874	22.4104	21.4551	17.9612	22.2301
53.1667	31.5805	34.0249	34.5794	27.2109	34.9671	31.4327	32.2453	24.5137	24.0044	25.6093	27.9183	24.0796	26.3538	24.4951	22.5458	19.1704	20.2902	19.1542	17.9877	20.9244
59.7053	5.43686	7.20999	6.50268	5.34471	6.88173	8.37428	6.77561	6.3121	5.14738	6.40476	6.05949	6.51572	6.20553	6.82602	5.36309	4.00286	4.4471	4.92739	4.33681	6.46081
66.1728	5.86222	6.77891	6.39072	4.95076	6.16606	7.12797	6.15146	6.36869	5.22922	5.94123	5.72941	5.30093	5.95827	6.18109	5.40504	3.72873	4.02864	4.22782	3.68166	5.61085
72.6406	5.52871	6.71422	6.394	5.04035	6.14267	6.79035	6.01253	6.30817	5.1069	5.74969	5.58241	5.26355	5.64125	5.97032	5.36108	3.72215	3.99702	4.11435	3.63939	5.39311
Figure 4K-N
Bassal OCR				ATP production				Maximal OCR				Sapre OCR
WT	cKO	dCKO		WT	cKO	dCKO		WT	cKO	dCKO		WT	cKO	dCKO
18.1	14.6	11.32		15.52	10.38	8.84		26.69	21.67	26.65		8.6	7.07	15.33
18.74	16.25	13.22		15.52	13.38	11.08		28.17	22.65	16.25		9.43	6.4	3.04
20.71	16.45	13.59		16.79	13.33	11.61		36.65	21.53	24.95		15.94	5.09	11.36
19.4	16.95	11.96		16.19	13.69	10.09		24.81	25.24	23.57		5.41	8.29	11.61
20.13	15.89	12.8		16.92	14.01	10.93		30.95	23.74	17.96		10.82	7.85	5.16
18.72	15.81	11.63		15.4	12.43	9.36		28.82	27.64	22.43		10.11	11.83	10.8
17.96	16.63			14.94	13.81			32.28	20.77			14.32	4.14
Figure 4O-P
ECAR
TIME	WT							cKO							dCKO
1.30835	4.05212	3.96702	3.92037	3.62924	3.58832	3.90957	3.91168	3.862	3.71896	3.7757	3.72544	3.70133	3.56937	3.77927	3.56022	3.44418	3.62566	3.50311	3.31026	3.33326			ECAR
7.76206	4.04274	3.70084	3.7847	3.5595	3.59308	3.86947	3.83618	3.7258	3.49852	3.61218	3.70076	3.51211	3.41604	3.65243	3.46658	3.24564	3.62152	3.37867	3.28601	3.21933			WT	cKO	dHomo
14.2202	3.90162	3.769	3.78135	3.54473	3.57539	3.79071	3.79657	3.60448	3.45259	3.54557	3.65035	3.4917	3.38095	3.62825	3.40172	3.14442	3.50877	3.29459	3.24638	3.2163			3.9	3.6	3.4
20.7702	5.77754	5.34694	5.35712	4.9478	5.09167	5.3637	5.55434	4.8033	4.85	4.68804	5.16803	4.95789	4.65953	5.28444	5.10462	4.92593	5.40011	5.00626	5.08107	4.84296			3.77	3.45	3.14
27.2343	4.56627	4.39502	4.44849	4.09922	4.27283	4.41188	4.63768	4.02641	4.01954	3.94168	4.41402	4.2331	3.97754	4.30764	4.68232	4.55399	4.9157	4.58404	4.75936	4.51183			3.78	3.55	3.51
33.6973	4.96231	4.7149	4.73538	4.3854	4.55025	4.71009	4.9564	4.21069	4.36464	4.1824	4.6308	4.48593	4.17822	4.65998	4.88105	4.66875	5.13261	4.71862	4.99287	4.67955			3.54	3.65	3.29
40.2402	6.72147	6.13425	6.63509	5.85007	5.85925	6.53268	6.97319	5.53749	5.74223	5.41682	5.98505	5.9794	5.75209	5.63954	6.28881	5.28691	6.16662	5.91966	5.76714	5.69632			3.58	3.49	3.25
46.704	6.81736	6.55942	6.4862	5.88534	6.14035	6.52147	6.83071	5.62435	5.57205	5.50676	6.05671	5.78419	5.64187	5.79287	6.17662	5.44048	6.03453	5.64665	5.71302	5.57476			3.79	3.38	3.22
53.1667	6.8463	6.65238	6.48762	5.9335	6.22201	6.49253	6.75296	5.50234	5.66256	5.36003	6.09394	5.78169	5.50389	5.74346	6.03744	5.48873	5.98075	5.6464	5.92557	5.53956			3.8	3.63
59.7053	5.3015	4.99793	4.81608	4.61133	4.78465	5.01431	5.17671	4.53141	4.66083	4.27642	4.74349	4.83822	4.19895	4.70321	5.15152	4.74147	5.20533	4.90413	5.29901	5.01511
66.1728	5.21395	5.04221	4.76238	4.61852	4.68536	5.01035	5.07349	4.43828	4.59753	4.27812	4.75106	4.71049	4.22444	4.66168	5.16647	4.8356	5.25553	4.97107	5.28419	4.99246
72.6406	5.21739	5.00372	4.76315	4.55883	4.70474	4.97737	5.13847	4.39071	4.50272	4.22437	4.70939	4.61042	4.37013	4.72236	5.16998	4.85227	5.31608	4.99726	5.30644	5.05385
Figure 4Q-R
Glucose oxidation				Glutamine oxidation
WT	cKO			WT	cKO
0.117657	0.149012			0.046956	0.0451389
0.146044	0.174069			0.0477878	0.0495495
0.105574	0.158186			0.042042	0.0418117
0.127933				0.0442047	0.0443071

## Sheet: Figure 5
Figure 5B-E	Female
BV/TV				Tb.N				Tb.Th				Tb.Sp
WT	cKO	dCKO		WT	cKO	dCKO		WT	cKO	dCKO		WT	cKO	dCKO
0.0447	0.0553	0.0737		3.7158	4.1248	4.5229		0.0298	0.0303	0.0318		0.2669	0.2423	0.2183
0.0525	0.0585	0.0681		3.846	3.8316	4.529		0.0325	0.0299	0.0274		0.2553	0.2601	0.2193
0.0396	0.0762	0.074		3.447	4.5355	4.6156		0.0309	0.0324	0.0291		0.2908	0.2196	0.2142
0.0583	0.0542	0.1079		4.0451	3.9217	5.3243		0.0316	0.0301	0.0308		0.2446	0.2566	0.1845
0.0338	0.0643	0.0787		3.3043	4.0258	4.9272		0.0304	0.0318	0.0274		0.3044	0.2473	0.201
0.0419	0.0706			3.6329	4.2307			0.0304	0.0327			0.2733	0.2336
0.0586	0.0594			3.9819	4.0941			0.0321	0.0317			0.2496	0.2405
	0.0671				4.9085				0.0296				0.1993
Figure 5F-J
CTX				P1NP					OC.S/BS				N.OC/BS
WT	cKO	dCKO		WT	cKO	dCKO			WT	cKO	dCKO		WT	cKO	dCKO
39.9	40.6	38.6		83.2	104.3	86.3			0.17731	0.118482	0.064698		28.2557	22.065	22.118
40	38.3	37.8		136.3	79.6	90.1			0.171175	0.080679	0.063001		40.9221	10.066	16.6296
42.1	41.8	46.8		98.4	216.8	122			0.183295	0.131891	0.083029		41.2088	29.4244	25.7943
53.7	38.8	32.2		48.4	69.1	133.8			0.199019	0.085899			32.3507	21.4192
58.2	37	32.4		79.3	89.1	38.9
54.4	37.1			62.9	93.4
45	36.7			191.4	70.9
	49.4				74.7
Figure 5K-N
Male BV/TV				TB.N				Tb.Th				Tb.Sp
WT	cKO	dCKO		WT	cKO	dCKO		WT	cKO	dCKO		WT	cKO	dCKO
0.1113	0.1357	0.1118		4.2818	4.7409	4.458		0.0416	0.0443	0.0438		0.2313	0.2051	0.2211
0.1279	0.1145	0.1321		4.5433	4.4915	4.8277		0.0419	0.0416	0.043		0.2159	0.2185	0.2058
0.0848	0.1249	0.1526		4.2809	4.4653	5.3031		0.0371	0.0395	0.04		0.2308	0.2209	0.1836
0.1163	0.161	0.1635		4.4313	5.0558	5.2927		0.0405	0.0437	0.0397		0.2217	0.192	0.1837
Figure 5O-P
Male P1NP				CTX
WT	cKO	dCKO		WT	cKO	dCKO
86.9	64.6	92.7		42.1	42.2	51.1
133.2	79.9	126.8		42.3	45.2	66.4
78.5	115.5	65.1		51.6	47.5	48.4
91.1	83	146.2		47	46.6	43.1

## Sheet: Figure 6
Figure 6A-D
Male BV/TV
	WT												CKO
LFD	0.1473	0.0793	0.1672	0.2144	0.1258	0.1676	0.1744						0.0698	0.0638	0.1793	0.0934	0.194	0.1619	0.118	0.161
HFD	0.0864	0.106	0.1224	0.1316	0.1251	0.1163	0.1342	0.138	0.1439	0.0926	0.1408		0.1119	0.1382	0.1303	0.1525	0.177	0.1372	0.1177	0.1305	0.098	0.1361	0.1463
Tb.N
	WT												CKO
LFD	4.2424	4.3227	5.4968	5.1393	3.9556	3.867	5.0169						4.0958	4.1351	4.4599	4.1482	5.7178	4.7276	4.3303	4.4752
HFD	3.972	4.1868	4.3858	4.2567	3.8386	3.5948	4.3991	3.8531	4.8284	3.776	4.054		3.3233	3.7732	3.6427	4.5503	4.8656	4.2209	5.0041	4.3011	3.773	4.5494	4.3911
Tb.Th
	WT												CKO
LFD	0.0456	0.0342	0.0467	0.053	0.0462	0.0652	0.0462						0.0347	0.0344	0.0539	0.0386	0.0444	0.0452	0.0426	0.0512
HFD	0.0329	0.04	0.0387	0.0433	0.0514	0.0493	0.0421	0.0451	0.0419	0.0454	0.0502		0.0534	0.0523	0.0476	0.0431	0.0483	0.0465	0.0397	0.0432	0.0491	0.0426	0.0467
Tb.sp
	WT												CKO
LFD	0.2287	0.2211	0.1742	0.1872	0.2496	0.2486	0.1903						0.2353	0.2346	0.2148	0.2332	0.171	0.2001	0.2204	0.2173
HFD	0.2484	0.2329	0.2229	0.2271	0.2534	0.2716	0.2194	0.2613	0.1952	0.2613	0.2364		0.2978	0.2677	0.2691	0.2123	0.1988	0.2313	0.1954	0.2323	0.2595	0.2129	0.2212
Figure 6F-I
Female
	BV/TV
	WT								CKO
LFD	0.0498	0.0736	0.0632	0.0656	0.0798	0.0705	0.0507		0.0805	0.0823	0.069	0.062	0.0733	0.0658	0.0593
HFD	0.0375	0.0541	0.0427	0.0376	0.0426	0.0519	0.0479	0.0491	0.0716	0.0645	0.0539	0.0831	0.0754	0.0562	0.0644	0.0509
Tb.N
	WT								CKO
LFD	3.5647	3.3096	3.3936	3.5675	4.0583	3.7611	3.5998		3.6474	4.1369	3.7694	3.3822	4.2912	3.6894	3.6053
HFD	2.6162	3.2688	2.9093	2.6917	3.7604	3.0995	2.8421	3.9745	3.2627	3.4008	3.2243	4.0798	4.5684	3.4508	3.379	3.2894
Tb.Th
	WT								CKO
LFD	0.045	0.0412	0.04	0.0378	0.0396	0.0406	0.0381		0.0443	0.033	0.0399	0.0413	0.0336	0.0374	0.0395
HFD	0.0408	0.0426	0.043	0.0393	0.0311	0.0488	0.0429	0.0295	0.0494	0.0435	0.0421	0.0389	0.032	0.0419	0.0419	0.0434
Tb.Sp
	WT								CKO
LFD	0.276	0.3064	0.2933	0.2771	0.238	0.2613	0.2749		0.2705	0.2388	0.2623	0.2929	0.2317	0.2666	0.2712
HFD	0.3733	0.3031	0.3421	0.3716	0.2648	0.3218	0.3502	0.2498	0.3032	0.2896	0.307	0.2407	0.2176	0.2877	0.292	0.3038
Figure 6J-M
CTX
	WT								CKO
LFD	22.569	9.19241	12.5684	20.7544	21.0321	12.2431	18.422		9.91956	11.4428	12.0949	17.3066	18.4918	15.4075	14.4572
HFD	28.0364	35.8245	29.9769	16.7891	18.2832	28.7805	24.0017	30.8544	9.06698	19.1318	13.5012	17.7717	19.9825	24.0017	14.7684	24.4712
P1NP
	WT								CKO
LFD	263.638	177.95	185.516	361.29	217.097	217.764	408.326		229.492	257.804	188.308	192.298	306.456	225.965	238.982
HFD	508.227	257.8	169.729	271.386	162.886	273.146	445.014	613.508	292.539	181.688	366.43	164.326	460.62	274.032	208.643	261.954
OC.S/BS
	WT								CKO
LFD	0.083404	0.099558	0.080853	0.046675	0.049238				0.102374	0.091922	0.050389	0.105002	0.008178
HFD	0.130742	0.065011	0.114923	0.129711	0.137144				0.0239	0.061499	0.086581	0.025596	0.069177	0.08686	0.071088
OC.N.BS
	WT								CKO
LFD	21.3526	30.7966	22.1493	15.4847	10.0046				32.7615	31.0536	16.9351	27.3508	2.64011
HFD	36.5554	11.4854	30.7786	23.512	12.9809				7.02706	22.0354	27.3028	9.76618	18.0497	25.1954	26.8168

## Sheet: Figure 7
Figure 7B-E
BV/TV			Tb.N			Tb.Th			Tb.Sp
WT	dCKO		WT	dCKO		WT	dCKO		WT	dCKO
0.1876	0.1724		5.7512	5.4726		0.043	0.0426		0.1693	0.1819
0.0742	0.1728		4.7872	5.7898		0.0284	0.0401		0.2057	0.168
0.1665	0.1372		4.8408	4.8968		0.0449	0.0415		0.206	0.2015
0.168	0.14		5.5825	5.3676		0.0422	0.0394		0.175	0.1802
0.1235	0.1097		4.7452	4.6985		0.0422	0.043		0.2069	0.2105
0.0918			4.5291			0.0375			0.2197
Figure7G-L
BV/TV			Tb.N			Tb.Th			Tb.Sp				Oc.S/BS			N.OC/BS
WT	dCKO		WT	dCKO		WT	dCKO		WT	dCKO			WT	dHomo		WT	dHomo
0.0561	0.0748		5.2018	4.5983		0.0213	0.0322		0.1916	0.2139			0.092425	0.087227		15.8866	29.825
0.0533	0.0693		3.7885	4.9416		0.0316	0.0273		0.2625	0.2002			0.128272	0.032214		25.3973	8.32512
0.0588	0.0755		4.2491	4.7337		0.0291	0.0297		0.2342	0.2101			0.168553	0.023254		37.1373	8.02294
0.0475	0.0569		3.802	3.8703		0.0315	0.0361		0.2632	0.2566			0.090319	0.083165		22.5746	18.9377
0.0486	0.0662		3.9904	4.2108		0.0306	0.0328		0.2493	0.2351
0.057			4.1019			0.0303			0.2409
Figure 7M-N
Cpt1a RT-qPCR			MPC1 RT-qPCR
WT	TriHomo		WT	TriHomo
1.503	0.114		1.477	0.038
0.902	0.097		0.905	0.035
0.738	0.099		0.749	0.035
Figure 7O-R
BV/TV			Tb.N			Tb.Th			Tb.Sp
WT	TriHomo		WT	TriHomo		WT	TriHomo		WT	TriHomo
0.0838	0.0984		4.1851	4.7905		0.0408	0.0373		0.229	0.2007
0.0702	0.0608		4.2532	4.1923		0.0349	0.0333		0.2306	0.2326
0.0812	0.1405		4.4923	5.2976		0.0334	0.0395		0.2175	0.1832
0.1218	0.0803		4.3613	4.5108		0.0446	0.0323		0.2274	0.2172
Figure 7S-Z
BV/TV			Tb.N			Tb.Th			Tb.Sp				CTX			P1NP			Oc.N/BS			Oc.S/BS
WT	TriHomo		WT	TriHomo		WT	TriHomo		WT	TriHomo			WT	TriHomo		WT	TriHomo		Ctrl	triCKO		Ctrl	triCKO
0.0589	0.0718		4.045	4.5586		0.0353	0.0298		0.243	0.2163			63.5	35.7		61.9	90.4		0.110819	0.042939		20.1298	9.47734
0.0637	0.0852		3.934	4.7389		0.029	0.0319		0.2528	0.2086			53.9	45		68.6	69.3		0.177851	0.062606		40.3814	12.9302
0.0584	0.083		4.1331	4.7582		0.0293	0.0299		0.2395	0.2062			54.6	37.6		88.1	72.7		0.085192	0.066778		13.6757	14.7797
0.0617	0.0713		3.924	3.9721		0.0339	0.0331		0.2527	0.2503			94.8	50.3		56.8	81.5		0.083165	0.054406		18.9377	11.8491
0.0531	0.0776		3.8614	4.8886		0.0317	0.0275		0.2565	0.203			79.5	51		69.3	93.1		0.072005	0.055649		17.1468	10.4595
0.0625			4.1144			0.0325			0.2409				112.1			144.8			0.073857			9.37911

## Sheet: Figure S1
RT-qPCR	Figure S1B-G
Acp5				Nfatc1				CTSK				c-fos				ATP6v0d2				OC-STAMP
Day0	Day2	Day4		Day0	Day2	Day4		Day0	Day2	Day4		Day0	Day2	Day4		Day0	Day2	Day4		Day0	Day2	Day4
0.999	40.843	280.217		1.017	3.563	5.719		1.032	63.942	811.126		0.893	5.849	9.455		1.318	3.608	8.402		1.023	1193.96	3915.24
1.076	26.607	361.25		0.93	3.179	5.678		1.081	66.957	755.065		1.301	5.232	9.121		1.016	3.558	8.146		1.242	1234.48	3654.3
0.931	23.111	290.125		1.057	2.018	6.426		0.895	42.12	1023.91		0.86	3.952	9.371		0.747	2.252	9.506		0.788	795.962	3940.43

## Sheet: Figure S2
Figure S2B-E
Female cortical bone
BA				TA				BA/TA				Ct.Th
WT	CKO	dCKO		WT	CKO	dCKO		WT	CKO	dCKO		WT	CKO	dCKO
0.53995	0.49551	0.50511		1.55728	1.41502	1.54148		0.34672	0.35018	0.32768		0.128	0.125	0.119
0.56103	0.47194	0.52016		1.68384	1.50771	1.39876		0.33318	0.31302	0.37187		0.129	0.113	0.126
0.59498	0.49815	0.51098		1.57432	1.42711	1.52766		0.37793	0.34906	0.33449		0.14	0.125	0.121
0.52386	0.49862	0.45887		1.48317	1.52511	1.39606		0.3532	0.32694	0.32869		0.128	0.116	0.114
0.48565	0.58614			1.50673	1.61195			0.32232	0.36363			0.118	0.135
0.48721	0.58614			1.545	1.61195			0.31535	0.36363			0.114	0.135
0.56426	0.52832			1.51044	1.41854			0.37357	0.37244			0.132	0.134
	0.5178				1.43347				0.36122				0.131
Figure S2F-I
Male cortical bone
BA				TA				BA/TA				Ct.Th
WT	CKO	dCKO		WT	CKO	dCKO		WT	CKO	dCKO		WT	CKO	dCKO
0.75393	0.69753	0.59102		1.79479	1.7388	1.58307		0.42007	0.40116	0.37334		0.166	0.158	0.136
0.66718	0.68813	0.74475		1.68465	1.72171	1.88682		0.39603	0.39968	0.39471		0.149	0.158	0.156
0.58274	0.67861	0.68432		1.48949	1.93685	1.83302		0.39123	0.35037	0.37333		0.137	0.145	0.142
0.73419	0.7968	0.66691		1.87598	1.99225	1.77686		0.39136	0.39995	0.37533		0.158	0.166	0.149
